# Supplementary material for: The Relationship between Wellbeing, Self-Determination, and Resettlement Stress for Asylum-Seeking Mothers Attending an Ecosocial Community-Based Intervention: A Mixed-Methods Study
Source: Int J Environ Res Public Health. 2023 Nov 17;20(22):7076. doi: 10.3390/ijerph20227076 (PMC10671536; doi:10.3390/ijerph20227076)
Supplement: Supplementary file 1 [file ijerph-20-07076-s001.zip]

Archive with 1 entries (1 files):
- ijerph-2601923-supplementary.pdf
